# Supplementary material for: Influence of Cold Pre-Fermentation Maceration on the Volatilomic Pattern and Aroma of White Wines
Source: Foods. 2023 Mar 8;12(6):1135. doi: 10.3390/foods12061135 (PMC10047927; doi:10.3390/foods12061135)
Supplement: Supplementary file 1 [file foods-12-01135-s001.zip]

Archive with 1 entries (1 files):
- foods-2242106-supplementary.pdf
